# Supplementary material for: Insufficient Evidence of a Breastmilk Microbiota at Six-Weeks Postpartum: A Pilot Study
Source: Nutrients. 2023 Jan 30;15(3):696. doi: 10.3390/nu15030696 (PMC9919471; doi:10.3390/nu15030696)
Supplement: Supplementary file 1 [file nutrients-15-00696-s001.zip]

Archive with 1 entries (1 files):
- nutrients-2140287-supplementary.pdf
